# Supplementary material for: Pan-Cancer Analysis and Experimental Validation Identify ACOT7 as a Novel Oncogene and Potential Therapeutic Target in Lung Adenocarcinoma
Source: Cancers (Basel). 2022 Sep 18;14(18):4522. doi: 10.3390/cancers14184522 (PMC9497106; doi:10.3390/cancers14184522)
Supplement: Supplementary file 1 [file cancers-14-04522-s001.zip]

Archive with 3 entries (3 files):
- cancers-1834435-supplementary figures.pdf
- Table S1.pdf
- Table S2.pdf
